# Supplementary material for: Leveraging Nutrient-Rich Traditional Foods to Improve Diets among Indigenous Populations in India: Value Chain Analysis of Finger Millet and Kionaar Leaves
Source: Foods. 2022 Nov 23;11(23):3774. doi: 10.3390/foods11233774 (PMC9736962; doi:10.3390/foods11233774)
Supplement: Supplementary file 1 [file foods-11-03774-s001.zip]

Archive with 1 entries (1 files):
- foods-1945887-supplementary.pdf
